# Supplementary material for: Synthesis and Bioactivity of Ancorinoside B, a Marine Diglycosyl Tetramic Acid
Source: Mar Drugs. 2021 Oct 19;19(10):583. doi: 10.3390/md19100583 (PMC8541288; doi:10.3390/md19100583)
Supplement: Supplementary file 1 [file marinedrugs-19-00583-s001.zip]

Archive with 1 entries (1 files):
- marinedrugs-1431391-supplementary.pdf
